# Supplementary material for: Image Data Resource: a bioimage data integration and publication platform
Source: Nat Methods. 2017 Jun 19;14(8):775–81. doi: 10.1038/nmeth.4326 (PMC5536224; doi:10.1038/nmeth.4326)
Supplement: Supplementary Table 1 — Genes linked to the elongated cell phenotype in IDR. (XLSX 21 kb) [file 41592_2017_BFnmeth4326_MOESM2_ESM.xlsx]

## Sheet: Sheet1
Williams et al-- Supplementary Table 1
Screen ID	Screen GeneID	Screen Gene Symbol	Ensembl GeneID Ensembl 84	Human Ortholog Ensembl 84	HGNC Gene Symbol Ensembl 84	Phenotype Name	CMPO Name	CMPO Accesssion	Used in STRING Analyses?
idr0001-A	SPAC13C5.07	mre11	SPAC13C5.07	ENSG00000020922	MRE11A	viable elongated vegetative cell	elongated cell phenotype	CMPO_0000077	yes
idr0001-A	SPAC1556.01c	rad50	SPAC1556.01c	ENSG00000113522	RAD50	viable elongated vegetative cell	elongated cell phenotype	CMPO_0000077	yes
idr0001-A	SPAC16C9.05	cph1	SPAC16C9.05	ENSG00000109118	PHF12	viable elongated vegetative cell	elongated cell phenotype	CMPO_0000077	yes
idr0001-A	SPAC17A2.09c	csx1	SPAC17A2.09c	ENSG00000180098	TRNAU1AP	viable elongated vegetative cell	elongated cell phenotype	CMPO_0000077	yes
idr0001-A	SPAC17G8.05	med20	SPAC17G8.05	ENSG00000124641	MED20	viable elongated vegetative cell	elongated cell phenotype	CMPO_0000077	yes
idr0001-A	SPAC17H9.19c	cdt2	SPAC17H9.19c	ENSG00000143476	DTL	viable elongated vegetative cell	elongated cell phenotype	CMPO_0000077	yes
idr0001-A	SPAC227.01c	erd1	SPAC227.01c	ENSG00000143324	XPR1	viable elongated vegetative cell	elongated cell phenotype	CMPO_0000077	yes
idr0001-A	SPAC23A1.16c	rtr1	SPAC23A1.16c	ENSG00000122484	RPAP2	viable elongated vegetative cell	elongated cell phenotype	CMPO_0000077	yes
idr0001-A	SPAC23H3.05c	swd1	SPAC23H3.05c	ENSG00000117222	RBBP5	viable elongated vegetative cell	elongated cell phenotype	CMPO_0000077	yes
idr0001-A	SPAC27D7.06	etf1	SPAC27D7.06	ENSG00000140374	ETFA	viable elongated vegetative cell	elongated cell phenotype	CMPO_0000077	yes
idr0001-A	SPAC2F7.07c	cph2	SPAC2F7.07c	ENSG00000109118	PHF12	viable elongated vegetative cell	elongated cell phenotype	CMPO_0000077	yes
idr0001-A	SPAC30.02c		SPAC30.02c	ENSG00000198841	KTI12	viable elongated vegetative cell	elongated cell phenotype	CMPO_0000077	yes
idr0001-A	SPAC31A2.11c	cuf1	SPAC31A2.11c	(null)		viable elongated vegetative cell	elongated cell phenotype	CMPO_0000077	no
idr0001-A	SPAC3C7.03c	rad55	SPAC3C7.03c	ENSG00000182185	RAD51B	viable elongated vegetative cell	elongated cell phenotype	CMPO_0000077	yes
idr0001-A	SPAC3C7.03c	rad55	SPAC3C7.03c	ENSG00000185379	RAD51D	viable elongated vegetative cell	elongated cell phenotype	CMPO_0000077	yes
idr0001-A	SPAC3G9.08	png1	SPAC3G9.08	ENSG00000071243	ING3	viable elongated vegetative cell	elongated cell phenotype	CMPO_0000077	yes
idr0001-A	SPAC3G9.08	png1	SPAC3G9.08	ENSG00000111653	ING4	viable elongated vegetative cell	elongated cell phenotype	CMPO_0000077	yes
idr0001-A	SPAC3G9.08	png1	SPAC3G9.08	ENSG00000168395	ING5	viable elongated vegetative cell	elongated cell phenotype	CMPO_0000077	yes
idr0001-A	SPAC3G9.08	png1	SPAC3G9.08	ENSG00000168556	ING2	viable elongated vegetative cell	elongated cell phenotype	CMPO_0000077	yes
idr0001-A	SPAC3H8.05c	mms1	SPAC3H8.05c	(null)		viable elongated vegetative cell	elongated cell phenotype	CMPO_0000077	no
idr0001-A	SPAC4F10.04	ypa1	SPAC4F10.04	ENSG00000119383	PPP2R4	viable elongated vegetative cell	elongated cell phenotype	CMPO_0000077	yes
idr0001-A	SPAC5D6.05	2016-09-11	SPAC5D6.05	ENSG00000130772	MED18	viable elongated vegetative cell	elongated cell phenotype	CMPO_0000077	yes
idr0001-A	SPAC664.03	paf1	SPAC664.03	ENSG00000006712	PAF1	viable elongated vegetative cell	elongated cell phenotype	CMPO_0000077	yes
idr0001-A	SPAC824.05	vps16	SPAC824.05	ENSG00000215305	VPS16	viable elongated vegetative cell	elongated cell phenotype	CMPO_0000077	yes
idr0001-A	SPAPB1E7.02c	mcl1	SPAPB1E7.02c	ENSG00000198554	WDHD1	viable elongated vegetative cell	elongated cell phenotype	CMPO_0000077	yes
idr0001-A	SPBC17A3.05c		SPBC17A3.05c	ENSG00000148719	DNAJB12	viable elongated vegetative cell	elongated cell phenotype	CMPO_0000077	yes
idr0001-A	SPBC17A3.05c		SPBC17A3.05c	ENSG00000164031	DNAJB14	viable elongated vegetative cell	elongated cell phenotype	CMPO_0000077	yes
idr0001-A	SPBC21C3.02c	dep1	SPBC21C3.02c	ENSG00000100916	BRMS1L	viable elongated vegetative cell	elongated cell phenotype	CMPO_0000077	yes
idr0001-A	SPBC21C3.02c	dep1	SPBC21C3.02c	ENSG00000111707	SUDS3	viable elongated vegetative cell	elongated cell phenotype	CMPO_0000077	yes
idr0001-A	SPBC21C3.02c	dep1	SPBC21C3.02c	ENSG00000174744	BRMS1	viable elongated vegetative cell	elongated cell phenotype	CMPO_0000077	yes
idr0001-A	SPBC2G2.03c	sbh1	SPBC2G2.03c	ENSG00000106803	SEC61B	viable elongated vegetative cell	elongated cell phenotype	CMPO_0000077	yes
idr0001-A	SPBC3H7.10	elp6	SPBC3H7.10	ENSG00000163832	ELP6	viable elongated vegetative cell	elongated cell phenotype	CMPO_0000077	yes
idr0001-A	SPBC428.06c	rxt2	SPBC428.06c	(null)		viable elongated vegetative cell	elongated cell phenotype	CMPO_0000077	no
idr0001-A	SPBC776.04	sec2302	SPBC776.04	ENSG00000100934	SEC23A	viable elongated vegetative cell	elongated cell phenotype	CMPO_0000077	yes
idr0001-A	SPBC776.04	sec2302	SPBC776.04	ENSG00000101310	SEC23B	viable elongated vegetative cell	elongated cell phenotype	CMPO_0000077	yes
idr0001-A	SPCC11E10.06c	elp4	SPCC11E10.06c	ENSG00000109911	ELP4	viable elongated vegetative cell	elongated cell phenotype	CMPO_0000077	yes
idr0001-A	SPCC1450.03		SPCC1450.03	ENSG00000163811	WDR43	viable elongated vegetative cell	elongated cell phenotype	CMPO_0000077	yes
idr0001-A	SPCC1840.03	sal3	SPCC1840.03	ENSG00000065150	IPO5	viable elongated vegetative cell	elongated cell phenotype	CMPO_0000077	yes
idr0001-A	SPCC1840.03	sal3	SPCC1840.03	ENSG00000137040	RANBP6	viable elongated vegetative cell	elongated cell phenotype	CMPO_0000077	yes
idr0001-A	SPCC188.07	ccq1	SPCC188.07	(null)		viable elongated vegetative cell	elongated cell phenotype	CMPO_0000077	no
idr0001-A	SPCC306.04c	set1	SPCC306.04c	ENSG00000099381	SETD1A	viable elongated vegetative cell	elongated cell phenotype	CMPO_0000077	yes
idr0001-A	SPCC306.04c	set1	SPCC306.04c	ENSG00000139718	SETD1B	viable elongated vegetative cell	elongated cell phenotype	CMPO_0000077	yes
idr0001-A	SPCC338.08	ctp1	SPCC338.08	ENSG00000101773	RBBP8	viable elongated vegetative cell	elongated cell phenotype	CMPO_0000077	yes
idr0001-A	SPCC338.16	pof3	SPCC338.16	ENSG00000168439	STIP1	viable elongated vegetative cell	elongated cell phenotype	CMPO_0000077	yes
idr0001-A	SPCC553.08c	ria1	SPCC553.08c	ENSG00000140598	EFTUD1	viable elongated vegetative cell	elongated cell phenotype	CMPO_0000077	yes
idr0001-A	SPCC594.05c	spf1	SPCC594.05c	ENSG00000154832	CXXC1	viable elongated vegetative cell	elongated cell phenotype	CMPO_0000077	yes
idr0001-A	SPCC790.02	pep3	SPCC790.02	ENSG00000104142	VPS18	viable elongated vegetative cell	elongated cell phenotype	CMPO_0000077	yes
idr0001-A	SPCC970.10c	brl2	SPCC970.10c	ENSG00000103549	RNF40	viable elongated vegetative cell	elongated cell phenotype	CMPO_0000077	yes
idr0001-A	SPCC970.10c	brl2	SPCC970.10c	ENSG00000155827	RNF20	viable elongated vegetative cell	elongated cell phenotype	CMPO_0000077	yes
idr0001-A	SPCP1E11.06	apl4	SPCP1E11.06	ENSG00000166747	AP1G1	viable elongated vegetative cell	elongated cell phenotype	CMPO_0000077	yes
idr0001-A	SPCP1E11.06	apl4	SPCP1E11.06	ENSG00000213983	AP1G2	viable elongated vegetative cell	elongated cell phenotype	CMPO_0000077	yes
idr0008-B	NM_000109		ENSG00000198947	ENSG00000198947	DMD	cell shape bipolar or elongated	elongated cell phenotype	CMPO_0000077	yes
idr0008-B	NM_000257		ENSG00000092054	ENSG00000092054	MYH7	cell shape bipolar or elongated	elongated cell phenotype	CMPO_0000077	yes
idr0008-B	NM_000397		ENSG00000165168	ENSG00000165168	CYBB	cell shape bipolar or elongated	elongated cell phenotype	CMPO_0000077	yes
idr0008-B	NM_001010000		ENSG00000088756	ENSG00000088756	ARHGAP28	cell shape bipolar or elongated	elongated cell phenotype	CMPO_0000077	yes
idr0008-B	NM_001101		ENSG00000075624	ENSG00000075624	ACTB	cell shape bipolar or elongated	elongated cell phenotype	CMPO_0000077	yes
idr0008-B	NM_001456		ENSG00000196924	ENSG00000196924	FLNA	cell shape bipolar or elongated	elongated cell phenotype	CMPO_0000077	yes
idr0008-B	NM_001664		ENSG00000067560	ENSG00000067560	RHOA	cell shape bipolar or elongated	elongated cell phenotype	CMPO_0000077	yes
idr0008-B	NM_001791		ENSG00000070831	ENSG00000070831	CDC42	cell shape bipolar or elongated	elongated cell phenotype	CMPO_0000077	yes
idr0008-B	NM_002018		ENSG00000177731	ENSG00000177731	FLII	cell shape bipolar or elongated	elongated cell phenotype	CMPO_0000077	yes
idr0008-B	NM_002473		ENSG00000100345	ENSG00000100345	MYH9	cell shape bipolar or elongated	elongated cell phenotype	CMPO_0000077	yes
idr0008-B	NM_002673		ENSG00000164050	ENSG00000164050	PLXNB1	cell shape bipolar or elongated	elongated cell phenotype	CMPO_0000077	yes
idr0008-B	NM_003128		ENSG00000115306	ENSG00000115306	SPTBN1	cell shape bipolar or elongated	elongated cell phenotype	CMPO_0000077	yes
idr0008-B	NM_003174		ENSG00000197321	ENSG00000197321	SVIL	cell shape bipolar or elongated	elongated cell phenotype	CMPO_0000077	yes
idr0008-B	NM_003282		ENSG00000130598	ENSG00000130598	TNNI2	cell shape bipolar or elongated	elongated cell phenotype	CMPO_0000077	yes
idr0008-B	NM_003607		ENSG00000143776	ENSG00000143776	CDC42BPA	cell shape bipolar or elongated	elongated cell phenotype	CMPO_0000077	yes
idr0008-B	NM_004039		ENSG00000182718	ENSG00000182718	ANXA2	cell shape bipolar or elongated	elongated cell phenotype	CMPO_0000077	yes
idr0008-B	NM_004301		ENSG00000136518	ENSG00000136518	ACTL6A	cell shape bipolar or elongated	elongated cell phenotype	CMPO_0000077	yes
idr0008-B	NM_004327		ENSG00000186716	ENSG00000186716	BCR	cell shape bipolar or elongated	elongated cell phenotype	CMPO_0000077	yes
idr0008-B	NM_004363		ENSG00000105388	ENSG00000105388	CEACAM5	cell shape bipolar or elongated	elongated cell phenotype	CMPO_0000077	yes
idr0008-B	NM_005054		ENSG00000015568	ENSG00000015568	RGPD5	cell shape bipolar or elongated	elongated cell phenotype	CMPO_0000077	yes
idr0008-B	NM_005112		ENSG00000071127	ENSG00000071127	WDR1	cell shape bipolar or elongated	elongated cell phenotype	CMPO_0000077	yes
idr0008-B	NM_005428		ENSG00000141968	ENSG00000141968	VAV1	cell shape bipolar or elongated	elongated cell phenotype	CMPO_0000077	yes
idr0008-B	NM_005607		ENSG00000169398	ENSG00000169398	PTK2	cell shape bipolar or elongated	elongated cell phenotype	CMPO_0000077	yes
idr0008-B	NM_005892		ENSG00000184922	ENSG00000184922	FMNL1	cell shape bipolar or elongated	elongated cell phenotype	CMPO_0000077	yes
idr0008-B	NM_006148		ENSG00000002834	ENSG00000002834	LASP1	cell shape bipolar or elongated	elongated cell phenotype	CMPO_0000077	yes
idr0008-B	NM_006256		ENSG00000065243	ENSG00000065243	PKN2	cell shape bipolar or elongated	elongated cell phenotype	CMPO_0000077	yes
idr0008-B	NM_006686		ENSG00000148156	ENSG00000148156	ACTL7B	cell shape bipolar or elongated	elongated cell phenotype	CMPO_0000077	yes
idr0008-B	NM_006870		ENSG00000125868	ENSG00000125868	DSTN	cell shape bipolar or elongated	elongated cell phenotype	CMPO_0000077	yes
idr0008-B	NM_006890		ENSG00000280501	ENSG00000280501	CEACAM7	cell shape bipolar or elongated	elongated cell phenotype	CMPO_0000077	yes
idr0008-B	NM_006932		ENSG00000183963	ENSG00000183963	SMTN	cell shape bipolar or elongated	elongated cell phenotype	CMPO_0000077	yes
idr0008-B	NM_007039		ENSG00000070778	ENSG00000070778	PTPN21	cell shape bipolar or elongated	elongated cell phenotype	CMPO_0000077	yes
idr0008-B	NM_007118		ENSG00000038382	ENSG00000038382	TRIO	cell shape bipolar or elongated	elongated cell phenotype	CMPO_0000077	yes
idr0008-B	NM_007174		ENSG00000122966	ENSG00000122966	CIT	cell shape bipolar or elongated	elongated cell phenotype	CMPO_0000077	yes
idr0008-B	NM_007192		ENSG00000092201	ENSG00000092201	SUPT16H	cell shape bipolar or elongated	elongated cell phenotype	CMPO_0000077	yes
idr0008-B	NM_012121		ENSG00000179604	ENSG00000179604	CDC42EP4	cell shape bipolar or elongated	elongated cell phenotype	CMPO_0000077	yes
idr0008-B	NM_012156		ENSG00000088367	ENSG00000088367	EPB41L1	cell shape bipolar or elongated	elongated cell phenotype	CMPO_0000077	yes
idr0008-B	NM_012250		ENSG00000133818	ENSG00000133818	RRAS2	cell shape bipolar or elongated	elongated cell phenotype	CMPO_0000077	yes
idr0008-B	NM_012335		ENSG00000142347	ENSG00000142347	MYO1F	cell shape bipolar or elongated	elongated cell phenotype	CMPO_0000077	yes
idr0008-B	NM_012385		ENSG00000176046	ENSG00000176046	NUPR1	cell shape bipolar or elongated	elongated cell phenotype	CMPO_0000077	yes
idr0008-B	NM_012398		ENSG00000186111	ENSG00000186111	PIP5K1C	cell shape bipolar or elongated	elongated cell phenotype	CMPO_0000077	yes
idr0008-B	NM_013266		ENSG00000183230	ENSG00000183230	CTNNA3	cell shape bipolar or elongated	elongated cell phenotype	CMPO_0000077	yes
idr0008-B	NM_013277		ENSG00000161800	ENSG00000161800	RACGAP1	cell shape bipolar or elongated	elongated cell phenotype	CMPO_0000077	yes
idr0008-B	NM_014608		ENSG00000280618	ENSG00000280618	CYFIP1	cell shape bipolar or elongated	elongated cell phenotype	CMPO_0000077	yes
idr0008-B	NM_014945		ENSG00000173210	ENSG00000173210	ABLIM3	cell shape bipolar or elongated	elongated cell phenotype	CMPO_0000077	yes
idr0008-B	NM_015071		ENSG00000145819	ENSG00000145819	ARHGAP26	cell shape bipolar or elongated	elongated cell phenotype	CMPO_0000077	yes
idr0008-B	NM_015242		ENSG00000186635	ENSG00000186635	ARAP1	cell shape bipolar or elongated	elongated cell phenotype	CMPO_0000077	yes
idr0008-B	NM_016084		ENSG00000108551	ENSG00000108551	RASD1	cell shape bipolar or elongated	elongated cell phenotype	CMPO_0000077	yes
idr0008-B	NM_016642		ENSG00000137877	ENSG00000137877	SPTBN5	cell shape bipolar or elongated	elongated cell phenotype	CMPO_0000077	yes
idr0008-B	NM_017533		ENSG00000264424	ENSG00000264424	MYH4	cell shape bipolar or elongated	elongated cell phenotype	CMPO_0000077	yes
idr0008-B	NM_018136		ENSG00000066279	ENSG00000066279	ASPM	cell shape bipolar or elongated	elongated cell phenotype	CMPO_0000077	yes
idr0008-B	NM_018222		ENSG00000197702	ENSG00000197702	PARVA	cell shape bipolar or elongated	elongated cell phenotype	CMPO_0000077	yes
idr0008-B	NM_018460		ENSG00000075884	ENSG00000075884	ARHGAP15	cell shape bipolar or elongated	elongated cell phenotype	CMPO_0000077	yes
idr0008-B	NM_018685		ENSG00000011426	ENSG00000011426	ANLN	cell shape bipolar or elongated	elongated cell phenotype	CMPO_0000077	yes
idr0008-B	NM_018890		ENSG00000136238	ENSG00000136238	RAC1	cell shape bipolar or elongated	elongated cell phenotype	CMPO_0000077	yes
idr0008-B	NM_020971		ENSG00000160460	ENSG00000160460	SPTBN4	cell shape bipolar or elongated	elongated cell phenotype	CMPO_0000077	yes
idr0008-B	NM_022141		ENSG00000138964	ENSG00000138964	PARVG	cell shape bipolar or elongated	elongated cell phenotype	CMPO_0000077	yes
idr0008-B	NM_022481		ENSG00000120318	ENSG00000120318	ARAP3	cell shape bipolar or elongated	elongated cell phenotype	CMPO_0000077	yes
idr0008-B	NM_030978		ENSG00000136950	ENSG00000136950	ARPC5L	cell shape bipolar or elongated	elongated cell phenotype	CMPO_0000077	yes
idr0008-B	NM_032511		ENSG00000146267	ENSG00000146267	FAXC	cell shape bipolar or elongated	elongated cell phenotype	CMPO_0000077	yes
idr0008-B	NM_032818		ENSG00000137135	ENSG00000137135	ARHGEF39	cell shape bipolar or elongated	elongated cell phenotype	CMPO_0000077	yes
idr0008-B	NM_033128		ENSG00000006747	ENSG00000006747	SCIN	cell shape bipolar or elongated	elongated cell phenotype	CMPO_0000077	yes
idr0008-B	NM_033328		ENSG00000177938	ENSG00000177938	CAPZA3	cell shape bipolar or elongated	elongated cell phenotype	CMPO_0000077	yes
idr0008-B	NM_080651		ENSG00000164758	ENSG00000164758	MED30	cell shape bipolar or elongated	elongated cell phenotype	CMPO_0000077	yes
idr0008-B	NM_138289		ENSG00000123165	ENSG00000123165	ACTRT1	cell shape bipolar or elongated	elongated cell phenotype	CMPO_0000077	yes
idr0008-B	NM_175744		ENSG00000155366	ENSG00000155366	RHOC	cell shape bipolar or elongated	elongated cell phenotype	CMPO_0000077	yes
idr0008-B	NM_199282		ENSG00000276907	ENSG00000276907	ARHGAP27	cell shape bipolar or elongated	elongated cell phenotype	CMPO_0000077	yes
idr0012-A	483	ATP1B3	ENSG00000069849	ENSG00000069849	ATP1B3	elongated cells	elongated cell phenotype	CMPO_0000077	yes
idr0012-A	517	ATP5G2	ENSG00000135390	ENSG00000135390	ATP5G2	elongated cells	elongated cell phenotype	CMPO_0000077	yes
idr0012-A	834	CASP1	ENSG00000137752	ENSG00000137752	CASP1	elongated cells with protrusions	elongated cell phenotype	CMPO_0000077	yes
idr0012-A	1233	CCR4	ENSG00000183813	ENSG00000183813	CCR4	elongated cells	elongated cell phenotype	CMPO_0000077	yes
idr0012-A	1291	COL6A1	ENSG00000142156	ENSG00000142156	COL6A1	elongated cells with protrusions	elongated cell phenotype	CMPO_0000077	yes
idr0012-A	1297	COL9A1	ENSG00000112280	ENSG00000112280	COL9A1	elongated cells	elongated cell phenotype	CMPO_0000077	yes
idr0012-A	1999	ELF3	ENSG00000163435	ENSG00000163435	ELF3	elongated cells	elongated cell phenotype	CMPO_0000077	yes
idr0012-A	2119	ETV5	ENSG00000244405	ENSG00000244405	ETV5	elongated cells	elongated cell phenotype	CMPO_0000077	yes
idr0012-A	2187	FANCB	ENSG00000181544	ENSG00000181544	FANCB	elongated cells with protrusions	elongated cell phenotype	CMPO_0000077	yes
idr0012-A	2307	FKHL18	ENSG00000179772	ENSG00000179772	FOXS1	elongated cells	elongated cell phenotype	CMPO_0000077	yes
idr0012-A	2342	FNTB	ENSG00000257365	ENSG00000257365	FNTB	elongated cells with protrusions	elongated cell phenotype	CMPO_0000077	yes
idr0012-A	2519	FUCA2	ENSG00000001036	ENSG00000001036	FUCA2	elongated cells	elongated cell phenotype	CMPO_0000077	yes
idr0012-A	2805	GOT1	ENSG00000120053	ENSG00000120053	GOT1	elongated cells	elongated cell phenotype	CMPO_0000077	yes
idr0012-A	2848	GPR25	ENSG00000170128	ENSG00000170128	GPR25	elongated cells	elongated cell phenotype	CMPO_0000077	yes
idr0012-A	2873	GPS1	ENSG00000169727	ENSG00000169727	GPS1	elongated cells with protrusions	elongated cell phenotype	CMPO_0000077	yes
idr0012-A	3445	IF8	ENSG00000120242	ENSG00000120242	IFNA8	elongated cells	elongated cell phenotype	CMPO_0000077	yes
idr0012-A	3646	EIF3E	ENSG00000104408	ENSG00000104408	EIF3E	elongated cells	elongated cell phenotype	CMPO_0000077	yes
idr0012-A	3659	IRF1	ENSG00000125347	ENSG00000125347	IRF1	elongated cells	elongated cell phenotype	CMPO_0000077	yes
idr0012-A	3672	ITGA1	ENSG00000213949	ENSG00000213949	ITGA1	elongated cells	elongated cell phenotype	CMPO_0000077	yes
idr0012-A	4051	CYP4F3	ENSG00000186529	ENSG00000186529	CYP4F3	elongated cells	elongated cell phenotype	CMPO_0000077	yes
idr0012-A	4054	LTBP3	ENSG00000168056	ENSG00000168056	LTBP3	elongated cells	elongated cell phenotype	CMPO_0000077	yes
idr0012-A	4205	MEF2A	ENSG00000068305	ENSG00000068305	MEF2A	elongated cells	elongated cell phenotype	CMPO_0000077	yes
idr0012-A	4701	NDUFA7	ENSG00000267855	ENSG00000267855	NDUFA7	elongated cells	elongated cell phenotype	CMPO_0000077	yes
idr0012-A	4938	OAS1	ENSG00000089127	ENSG00000089127	OAS1	elongated cells	elongated cell phenotype	CMPO_0000077	yes
idr0012-A	5081	PAX7	ENSG00000009709	ENSG00000009709	PAX7	elongated cells with protrusions	elongated cell phenotype	CMPO_0000077	yes
idr0012-A	5341	PLEK	ENSG00000115956	ENSG00000115956	PLEK	elongated cells with protrusions	elongated cell phenotype	CMPO_0000077	yes
idr0012-A	5436	POLR2G	ENSG00000168002	ENSG00000168002	POLR2G	elongated cells	elongated cell phenotype	CMPO_0000077	yes
idr0012-A	5531	PPP4C	ENSG00000149923	ENSG00000149923	PPP4C	elongated cells	elongated cell phenotype	CMPO_0000077	yes
idr0012-A	5564	PRKAB1	ENSG00000111725	ENSG00000111725	PRKAB1	elongated cells	elongated cell phenotype	CMPO_0000077	yes
idr0012-A	6286	S100P	ENSG00000163993	ENSG00000163993	S100P	elongated cells with protrusions	elongated cell phenotype	CMPO_0000077	yes
idr0012-A	6320	CLEC11A	ENSG00000105472	ENSG00000105472	CLEC11A	elongated cells	elongated cell phenotype	CMPO_0000077	yes
idr0012-A	6323	SCN1A	ENSG00000144285	ENSG00000144285	SCN1A	elongated cells	elongated cell phenotype	CMPO_0000077	yes
idr0012-A	6830	SUPT6H	ENSG00000109111	ENSG00000109111	SUPT6H	elongated cells with protrusions	elongated cell phenotype	CMPO_0000077	yes
idr0012-A	7050	TGIF1	ENSG00000177426	ENSG00000177426	TGIF1	elongated cells	elongated cell phenotype	CMPO_0000077	yes
idr0012-A	7756	ZNF207	ENSG00000010244	ENSG00000010244	ZNF207	elongated cells	elongated cell phenotype	CMPO_0000077	yes
idr0012-A	8928	FOXH1	ENSG00000160973	ENSG00000160973	FOXH1	elongated cells	elongated cell phenotype	CMPO_0000077	yes
idr0012-A	9070	ASH2L	ENSG00000129691	ENSG00000129691	ASH2L	elongated cells	elongated cell phenotype	CMPO_0000077	yes
idr0012-A	9348	NDST3	ENSG00000164100	ENSG00000164100	NDST3	elongated cells with protrusions	elongated cell phenotype	CMPO_0000077	yes
idr0012-A	9817	KEAP1	ENSG00000079999	ENSG00000079999	KEAP1	elongated cells	elongated cell phenotype	CMPO_0000077	yes
idr0012-A	10420	TESK2	ENSG00000070759	ENSG00000070759	TESK2	elongated cells with protrusions	elongated cell phenotype	CMPO_0000077	yes
idr0012-A	10436	EMG1	ENSG00000126749	ENSG00000126749	EMG1	elongated cells	elongated cell phenotype	CMPO_0000077	yes
idr0012-A	10603	SH2B2	ENSG00000160999	ENSG00000160999	SH2B2	elongated cells with protrusions	elongated cell phenotype	CMPO_0000077	yes
idr0012-A	10668	CGRRF1	ENSG00000100532	ENSG00000100532	CGRRF1	elongated cells with protrusions	elongated cell phenotype	CMPO_0000077	yes
idr0012-A	22983	MAST1	ENSG00000105613	ENSG00000105613	MAST1	elongated cells	elongated cell phenotype	CMPO_0000077	yes
idr0012-A	23208	SYT11	ENSG00000132718	ENSG00000132718	SYT11	elongated cells	elongated cell phenotype	CMPO_0000077	yes
idr0012-A	23498	HAAO	ENSG00000162882	ENSG00000162882	HAAO	elongated cells	elongated cell phenotype	CMPO_0000077	yes
idr0012-A	23643	LY96	ENSG00000154589	ENSG00000154589	LY96	elongated cells	elongated cell phenotype	CMPO_0000077	yes
idr0012-A	26071	FAM127B	ENSG00000203950	ENSG00000203950	FAM127B	elongated cells	elongated cell phenotype	CMPO_0000077	yes
idr0012-A	26750	RPS6KC1	ENSG00000136643	ENSG00000136643	RPS6KC1	elongated cells	elongated cell phenotype	CMPO_0000077	yes
idr0012-A	29775	CARD10	ENSG00000100065	ENSG00000100065	CARD10	elongated cells	elongated cell phenotype	CMPO_0000077	yes
idr0012-A	51009	DERL2	ENSG00000072849	ENSG00000072849	DERL2	elongated cells with protrusions	elongated cell phenotype	CMPO_0000077	yes
idr0012-A	51299	NRN1	ENSG00000124785	ENSG00000124785	NRN1	elongated cells	elongated cell phenotype	CMPO_0000077	yes
idr0012-A	51313	C4orf18	ENSG00000164125	ENSG00000164125	FAM198B	elongated cells with protrusions	elongated cell phenotype	CMPO_0000077	yes
idr0012-A	51596	CUTA	ENSG00000226492	ENSG00000226492	CUTA	elongated cells	elongated cell phenotype	CMPO_0000077	yes
idr0012-A	51599	LSR	ENSG00000105699	ENSG00000105699	LSR	elongated cells	elongated cell phenotype	CMPO_0000077	yes
idr0012-A	51704	GPRC5B	ENSG00000167191	ENSG00000167191	GPRC5B	elongated cells	elongated cell phenotype	CMPO_0000077	yes
idr0012-A	54946	SLC41A3	ENSG00000114544	ENSG00000114544	SLC41A3	elongated cells with protrusions	elongated cell phenotype	CMPO_0000077	yes
idr0012-A	55061	SUSD4	ENSG00000143502	ENSG00000143502	SUSD4	elongated cells	elongated cell phenotype	CMPO_0000077	yes
idr0012-A	55135	WDR79	ENSG00000141499	ENSG00000141499	WRAP53	elongated cells	elongated cell phenotype	CMPO_0000077	yes
idr0012-A	55892	MYNN	ENSG00000085274	ENSG00000085274	MYNN	elongated cells	elongated cell phenotype	CMPO_0000077	yes
idr0012-A	57147	SCYL3	ENSG00000000457	ENSG00000000457	SCYL3	elongated cells with protrusions	elongated cell phenotype	CMPO_0000077	yes
idr0012-A	57333	RCN3	ENSG00000142552	ENSG00000142552	RCN3	elongated cells	elongated cell phenotype	CMPO_0000077	yes
idr0012-A	57763	ANKRA2	ENSG00000164331	ENSG00000164331	ANKRA2	elongated cells	elongated cell phenotype	CMPO_0000077	yes
idr0012-A	58489	FAM108C1	ENSG00000136379	ENSG00000136379	ABHD17C	elongated cells with protrusions	elongated cell phenotype	CMPO_0000077	yes
idr0012-A	58526	MID1IP1	ENSG00000165175	ENSG00000165175	MID1IP1	elongated cells	elongated cell phenotype	CMPO_0000077	yes
idr0012-A	60490	PPCDC	ENSG00000138621	ENSG00000138621	PPCDC	elongated cells	elongated cell phenotype	CMPO_0000077	yes
idr0012-A	63916	ELMO2	ENSG00000062598	ENSG00000062598	ELMO2	elongated cells with protrusions	elongated cell phenotype	CMPO_0000077	yes
idr0012-A	64078	SLC28A3	ENSG00000197506	ENSG00000197506	SLC28A3	elongated cells	elongated cell phenotype	CMPO_0000077	yes
idr0012-A	64319	FBRS	ENSG00000156860	ENSG00000156860	FBRS	elongated cells with protrusions	elongated cell phenotype	CMPO_0000077	yes
idr0012-A	65999	LRRC61	ENSG00000127399	ENSG00000127399	LRRC61	elongated cells with protrusions	elongated cell phenotype	CMPO_0000077	yes
idr0012-A	79805	VASH2	ENSG00000143494	ENSG00000143494	VASH2	elongated cells	elongated cell phenotype	CMPO_0000077	yes
idr0012-A	80008	TMEM156	ENSG00000121895	ENSG00000121895	TMEM156	elongated cells	elongated cell phenotype	CMPO_0000077	yes
idr0012-A	80117	ARL14	ENSG00000179674	ENSG00000179674	ARL14	elongated cells	elongated cell phenotype	CMPO_0000077	yes
idr0012-A	80153	EDC3	ENSG00000179151	ENSG00000179151	EDC3	elongated cells	elongated cell phenotype	CMPO_0000077	yes
idr0012-A	80852	GRIP2	ENSG00000144596	ENSG00000144596	GRIP2	elongated cells with protrusions	elongated cell phenotype	CMPO_0000077	yes
idr0012-A	81490	PTDSS2	ENSG00000174915	ENSG00000174915	PTDSS2	elongated cells with protrusions	elongated cell phenotype	CMPO_0000077	yes
idr0012-A	81493	SYNC1	ENSG00000162520	ENSG00000162520	SYNC	elongated cells	elongated cell phenotype	CMPO_0000077	yes
idr0012-A	83931	STK40	ENSG00000196182	ENSG00000196182	STK40	elongated cells	elongated cell phenotype	CMPO_0000077	yes
idr0012-A	85441	PRIC285	ENSG00000130589	ENSG00000130589	HELZ2	elongated cells with protrusions	elongated cell phenotype	CMPO_0000077	yes
idr0012-A	90381	C15orf42	ENSG00000140534	ENSG00000140534	TICRR	elongated cells	elongated cell phenotype	CMPO_0000077	yes
idr0012-A	124842	TMEM132E	ENSG00000181291	ENSG00000181291	TMEM132E	elongated cells	elongated cell phenotype	CMPO_0000077	yes
idr0012-A	128989	C22orf25	ENSG00000183597	ENSG00000183597	TANGO2	elongated cells	elongated cell phenotype	CMPO_0000077	yes
idr0012-A	139378	GPR112	ENSG00000156920	ENSG00000156920	ADGRG4	elongated cells with protrusions	elongated cell phenotype	CMPO_0000077	yes
idr0012-A	150290	DUSP18	ENSG00000167065	ENSG00000167065	DUSP18	elongated cells	elongated cell phenotype	CMPO_0000077	yes
idr0012-A	154288	C6orf221	ENSG00000203908	ENSG00000203908	KHDC3L	elongated cells with protrusions	elongated cell phenotype	CMPO_0000077	yes
idr0012-A	167410	LIX1	ENSG00000145721	ENSG00000145721	LIX1	elongated cells with protrusions	elongated cell phenotype	CMPO_0000077	yes
idr0012-A	203245	C9orf90	ENSG00000171169	ENSG00000171169	NAIF1	elongated cells with protrusions	elongated cell phenotype	CMPO_0000077	yes
idr0012-A	221409	SPATS1	ENSG00000249481	ENSG00000249481	SPATS1	elongated cells with protrusions	elongated cell phenotype	CMPO_0000077	yes
idr0012-A	285753	C6orf182	ENSG00000183137	ENSG00000183137	CEP57L1	elongated cells	elongated cell phenotype	CMPO_0000077	yes
